# Supplementary material for: HDL Function and Size in Patients with On-Target LDL Plasma Levels and a First-Onset ACS
Source: Int J Mol Sci. 2023 Mar 11;24(6):5391. doi: 10.3390/ijms24065391 (PMC10048810; doi:10.3390/ijms24065391)
Supplement: Supplementary file 1 [file ijms-24-05391-s001.zip]

Archive with 1 entries (1 files):
- ijms-2259333-supplementary.pdf
